# Supplementary material for: Evaluating the Performance of a Semiaromatic/Aliphatic Polyamide Blend: The Case for Polyphthalamide (PPA) and Polyamide 4,10 (PA410)
Source: Polymers (Basel). 2021 Oct 2;13(19):3391. doi: 10.3390/polym13193391 (PMC8512554; doi:10.3390/polym13193391)
Supplement: Supplementary file 1 [file polymers-13-03391-s001.zip]

Archive with 1 entries (1 files):
- polymers-1385627-supplementary.pdf
